# Supplementary material for: Methyl N′-[(E)-4-hydr­oxy-3-methoxy­benzyl­idene]hydrazinecarboxyl­ate
Source: Acta Crystallogr Sect E Struct Rep Online. 2008 Jul 5;64(Pt 8):o1397. doi: 10.1107/S1600536808019788 (PMC2962030; doi:10.1107/S1600536808019788)
Supplement: Supplementary file 2 [file e-64-o1397-Isup2.hkl]

#
# h,k,l, Fc-squared, Fo-squared, sigma(Fo-squared) and status flag
#
data_I
_shelx_title ' 5 in P 21/c'
_shelx_refln_list_code          4
_shelx_F_calc_maximum      121.01
_exptl_crystal_F_000       472.00
_reflns_d_resolution_high  0.8404
 
loop_
 _symmetry_equiv_pos_as_xyz
 'x, y, z'
 '-x, y+1/2, -z+1/2'
 '-x, -y, -z'
 'x, -y-1/2, z-1/2'
 
_cell_length_a     9.4718
_cell_length_b    11.0983
_cell_length_c    10.3220
_cell_angle_alpha  90.000
_cell_angle_beta   98.272
_cell_angle_gamma  90.000
 
_shelx_F_squared_multiplier     1.000
 
loop_
 _refln_index_h
 _refln_index_k
 _refln_index_l
 _refln_F_squared_calc
 _refln_F_squared_meas
 _refln_F_squared_sigma
 _refln_observed_status
   1   0   0      235.25      204.43      4.82 o
   2   0   0     3170.59     3212.51     75.20 o
   3   0   0     3069.93     3193.57     37.64 o
   4   0   0      926.20      927.64     12.37 o
   5   0   0        9.13        9.97      0.82 o
   6   0   0       53.23       46.41      1.52 o
   7   0   0      731.12      786.84      9.20 o
   8   0   0      680.20      702.50      8.74 o
   9   0   0       17.97       18.61      1.75 o
   1   1   0     2633.27     2747.64     22.72 o
   2   1   0      788.23      803.23      9.62 o
   3   1   0     2134.79     2070.05     40.10 o
   4   1   0      218.47      205.45      3.51 o
   5   1   0        4.98        6.55      0.51 o
   6   1   0      450.44      439.87      4.27 o
   7   1   0       67.16       69.44      1.43 o
   8   1   0      293.25      302.91      4.14 o
   9   1   0      101.77      104.76      3.22 o
  10   1   0      261.66      286.45     12.11 o
   0   2   0      932.53      958.15     11.60 o
   1   2   0      575.76      576.59      5.22 o
   2   2   0     5431.50     5541.40     52.08 o
   3   2   0      167.84      129.48      2.06 o
   4   2   0       19.48       20.64      0.88 o
   5   2   0       94.83      107.02      1.95 o
   6   2   0      238.88      227.07      2.72 o
   7   2   0      109.76       99.51      2.18 o
   8   2   0        0.90        0.51      0.46 o
   9   2   0       96.44      101.38      2.96 o
  10   2   0       42.69       42.51      3.36 o
  11   2   0        3.21        6.90      3.12 o
   1   3   0      143.18      146.44      1.80 o
   2   3   0     1063.95     1109.98      9.84 o
   3   3   0     2265.22     2234.58     19.12 o
   4   3   0     4101.85     4289.53     30.93 o
   5   3   0      737.50      700.29      9.33 o
   6   3   0        0.51        0.46      0.32 o
   7   3   0       17.94       12.76      0.79 o
   8   3   0        5.53        3.68      0.95 o
   9   3   0        0.07        0.52      0.73 o
  10   3   0        3.94        1.05      1.15 o
   0   4   0      761.12      665.73      8.87 o
   1   4   0       19.92       21.51      0.67 o
   2   4   0      745.14      719.19      6.82 o
   3   4   0        2.32        6.41      0.43 o
   4   4   0       25.08       32.08      0.80 o
   5   4   0       63.47       65.90      1.43 o
   6   4   0      641.88      647.90      6.97 o
   7   4   0        1.20        0.44      0.41 o
   8   4   0       42.01       44.26      1.68 o
   9   4   0        9.24       12.75      1.60 o
  10   4   0        0.00        0.47      0.89 o
   1   5   0        8.38       12.05      0.52 o
   2   5   0     1390.95     1416.33      9.78 o
   3   5   0       53.97       54.65      1.29 o
   4   5   0      742.60      773.94      6.52 o
   5   5   0      275.47      261.15      3.09 o
   6   5   0      141.73      137.96      2.21 o
   7   5   0      106.13      105.84      2.54 o
   8   5   0        0.54        0.64      0.54 o
   9   5   0       19.27       18.50      1.68 o
  10   5   0        0.02        0.00      0.88 o
   0   6   0       44.38       53.38      1.43 o
   1   6   0       85.88       86.32      1.30 o
   2   6   0      290.35      300.42      3.17 o
   3   6   0      199.71      198.89      2.51 o
   4   6   0       39.59       37.73      1.11 o
   5   6   0        2.13        2.73      0.51 o
   6   6   0       21.19       22.42      1.54 o
   7   6   0       15.93       11.26      0.93 o
   8   6   0        8.79        8.46      1.26 o
   9   6   0        0.00        0.00      0.80 o
   1   7   0       96.87      114.03      1.79 o
   2   7   0        1.64        1.98      0.40 o
   3   7   0       55.29       51.46      1.26 o
   4   7   0       27.53       28.06      1.07 o
   5   7   0        5.28        5.72      0.62 o
   6   7   0      100.20       85.48      1.87 o
   7   7   0       75.63       71.54      1.83 o
   8   7   0       13.77       10.24      1.35 o
   9   7   0        4.39        4.14      1.09 o
   0   8   0      326.38      316.37      5.39 o
   1   8   0        0.12        0.00      0.34 o
   2   8   0      178.02      173.72      2.49 o
   3   8   0        9.84       10.67      1.17 o
   4   8   0       72.32       74.65      1.68 o
   5   8   0       29.09       30.52      1.24 o
   6   8   0       28.59       24.88      1.22 o
   7   8   0        0.42        0.00      0.62 o
   8   8   0       13.33       13.37      1.58 o
   1   9   0       24.21       23.93      1.20 o
   2   9   0       57.14       62.38      1.67 o
   3   9   0      177.66      160.72      2.58 o
   4   9   0      111.05      106.21      2.12 o
   5   9   0       14.08       14.43      1.00 o
   6   9   0        0.03        0.52      0.52 o
   7   9   0        2.16        3.38      0.92 o
   8   9   0       12.72       17.93      1.80 o
   0  10   0       46.50       49.23      2.32 o
   1  10   0        3.69        3.08      0.65 o
   2  10   0        0.99        1.49      0.58 o
   3  10   0        4.00        3.85      0.66 o
   4  10   0        9.00        9.36      0.86 o
   5  10   0        1.06        0.97      0.56 o
   6  10   0       21.02       23.62      1.58 o
   7  10   0       22.98       25.19      2.04 o
   1  11   0      236.66      233.41      3.70 o
   2  11   0       27.25       29.53      1.46 o
   3  11   0       14.71       16.41      1.17 o
   4  11   0        3.83        4.99      0.79 o
   5  11   0       21.99       24.94      1.35 o
   6  11   0        0.05        0.00      0.75 o
   0  12   0      314.96      324.20      6.66 o
   1  12   0        7.26        6.22      0.88 o
   2  12   0       12.08       11.16      1.10 o
   3  12   0        3.52        3.07      0.80 o
   4  12   0        1.40        0.75      0.69 o
   1  13   0        0.29        0.00      0.67 o
 -11   1   1        2.94        1.57      2.58 o
 -10   1   1       88.03       91.03      5.23 o
  -9   1   1       30.72       32.58      1.79 o
  -8   1   1       25.78       23.62      1.18 o
  -7   1   1        6.43        6.87      0.58 o
  -6   1   1       37.98       39.47      1.70 o
  -5   1   1      187.85      190.39      2.70 o
  -4   1   1       23.45       16.39      0.83 o
  -3   1   1      297.17      298.76      4.16 o
  -2   1   1       67.09       50.57      1.33 o
  -1   1   1      439.47      458.41      5.30 o
   0   1   1     1567.22     1525.62     17.81 o
   1   1   1      820.12      829.34      8.74 o
   2   1   1     6035.48     6302.61     59.56 o
   3   1   1     2034.60     2142.47     18.19 o
   4   1   1      446.49      429.20      4.27 o
   5   1   1      105.53      130.06      1.89 o
   6   1   1       10.87       15.11      0.76 o
   7   1   1       60.92       64.59      1.55 o
   8   1   1      478.55      485.68      6.58 o
   9   1   1      173.03      187.53      3.79 o
  10   1   1       20.02       23.14      3.12 o
 -11   2   1        2.39        0.00      1.88 o
 -10   2   1      142.48      155.22      6.15 o
  -9   2   1        9.35        9.93      1.05 o
  -8   2   1        0.01        0.37      0.55 o
  -7   2   1        5.83        5.21      0.54 o
  -6   2   1       93.84      102.21      1.91 o
  -5   2   1      212.94      209.12      2.48 o
  -4   2   1      355.12      395.49      4.16 o
  -3   2   1      912.48      869.35      8.90 o
  -2   2   1    14042.21    13951.09    248.09 o
  -1   2   1      147.56      152.13      1.78 o
   0   2   1     3458.08     3322.66     55.96 o
   1   2   1       36.36       35.64      0.66 o
   2   2   1      777.12      805.96      9.06 o
   3   2   1        0.00        0.24      0.23 o
   4   2   1      418.20      476.53      4.34 o
   5   2   1      972.75     1036.58     17.60 o
   6   2   1       68.67       69.77      1.69 o
   7   2   1       79.47       90.38      2.26 o
   8   2   1        3.23        2.08      0.63 o
   9   2   1        3.52        2.50      1.10 o
  10   2   1        1.94        2.74      1.19 o
 -10   3   1        1.40        1.83      1.43 o
  -9   3   1        3.93        3.26      0.79 o
  -8   3   1        4.18        3.84      0.73 o
  -7   3   1        1.34        1.49      0.47 o
  -6   3   1       99.57      107.07      1.67 o
  -5   3   1     1431.28     1460.24     11.75 o
  -4   3   1       20.23       23.62      0.86 o
  -3   3   1     1289.56     1288.01     11.55 o
  -2   3   1       20.15       16.12      0.62 o
  -1   3   1       12.76       15.65      0.67 o
   0   3   1       46.07       40.86      0.92 o
   1   3   1       14.11       14.28      0.67 o
   2   3   1       31.35       41.91      1.09 o
   3   3   1        0.94        0.32      0.28 o
   4   3   1       26.62       20.08      0.76 o
   5   3   1       34.18       28.60      0.97 o
   6   3   1       79.61       77.47      1.52 o
   7   3   1        3.11        2.97      0.56 o
   8   3   1       35.45       34.84      1.53 o
   9   3   1        5.60        3.91      0.88 o
  10   3   1        8.20       11.63      1.72 o
 -10   4   1       10.04        7.83      1.53 o
  -9   4   1       82.36       87.84      2.45 o
  -8   4   1       11.84       13.64      1.12 o
  -7   4   1        1.65        1.53      0.52 o
  -6   4   1      184.35      202.27      2.66 o
  -5   4   1      202.71      206.34      2.37 o
  -4   4   1      949.47      998.44      8.32 o
  -3   4   1        0.78        2.77      0.87 o
  -2   4   1      284.87      281.02      3.26 o
  -1   4   1       50.46       45.50      1.05 o
   0   4   1      776.88      763.26      7.11 o
   1   4   1     1020.53      976.70      9.71 o
   2   4   1       92.40      110.37      1.84 o
   3   4   1      534.11      572.98      5.16 o
   4   4   1      125.99      106.36      1.75 o
   5   4   1       77.91       82.62      1.53 o
   6   4   1      145.25      158.00      2.50 o
   7   4   1        0.39        0.00      0.44 o
   8   4   1        0.97        0.03      0.60 o
   9   4   1        2.08        3.79      1.23 o
  10   4   1        0.11        0.00      1.28 o
 -10   5   1        0.04        1.31      0.99 o
  -9   5   1       16.43       15.77      1.43 o
  -8   5   1       80.62       78.79      2.96 o
  -7   5   1       24.65       23.62      1.40 o
  -6   5   1      214.27      207.98      3.05 o
  -5   5   1      321.61      317.89      3.52 o
  -4   5   1       28.72       28.54      0.91 o
  -3   5   1        0.16        0.14      0.25 o
  -2   5   1       94.79       90.34      1.37 o
  -1   5   1      390.93      360.84      3.33 o
   0   5   1        0.00        0.47      0.25 o
   1   5   1       84.83       87.50      1.96 o
   2   5   1     2427.66     2466.42     18.35 o
   3   5   1      119.62      122.24      1.78 o
   4   5   1       98.93       99.27      1.97 o
   5   5   1       16.46       14.88      0.90 o
   6   5   1       93.25      100.62      1.87 o
   7   5   1       89.94       85.89      2.11 o
   8   5   1       25.15       23.43      1.44 o
   9   5   1        0.52        0.69      0.85 o
  10   5   1       18.62       19.93      3.98 o
 -10   6   1        1.33        0.81      1.16 o
  -9   6   1       16.99       16.81      1.49 o
  -8   6   1      390.16      395.99      7.38 o
  -7   6   1       20.82       24.25      1.83 o
  -6   6   1      215.28      211.24      2.94 o
  -5   6   1        0.25        0.75      0.38 o
  -4   6   1        9.47        7.37      0.59 o
  -3   6   1      292.62      300.64      3.26 o
  -2   6   1      443.59      418.83      3.71 o
  -1   6   1       97.11       84.70      1.52 o
   0   6   1       15.03       18.43      0.65 o
   1   6   1      700.53      684.65      5.66 o
   2   6   1      207.68      246.32      2.98 o
   3   6   1       44.11       39.91      1.08 o
   4   6   1       23.95       28.79      1.01 o
   5   6   1        7.67        9.77      0.72 o
   6   6   1        0.52        0.00      0.44 o
   7   6   1      244.35      228.70      3.74 o
   8   6   1        1.39        1.53      0.67 o
   9   6   1        5.72        8.84      1.58 o
  -9   7   1        1.08        0.88      0.75 o
  -8   7   1       74.79       77.58      2.41 o
  -7   7   1       52.05       57.31      2.08 o
  -6   7   1      185.85      183.92      3.05 o
  -5   7   1      353.11      331.52      4.06 o
  -4   7   1        1.31        0.45      0.38 o
  -3   7   1       12.74       12.62      0.74 o
  -2   7   1       31.48       25.31      0.93 o
  -1   7   1      123.70      113.37      1.65 o
   0   7   1      202.14      193.83      2.26 o
   1   7   1       14.25       17.94      0.80 o
   2   7   1     1006.88     1012.96      8.79 o
   3   7   1       10.31        8.46      0.68 o
   4   7   1        3.71        3.80      0.73 o
   5   7   1      109.59      110.53      2.05 o
   6   7   1        1.27        0.00      0.49 o
   7   7   1       13.45        9.53      1.01 o
   8   7   1       17.39       19.04      1.98 o
   9   7   1        0.20        0.00      1.03 o
  -8   8   1        7.70        7.57      1.06 o
  -7   8   1        0.13        0.19      0.66 o
  -6   8   1       49.91       50.76      2.15 o
  -5   8   1       18.93       21.34      1.07 o
  -4   8   1       98.65      103.44      1.98 o
  -3   8   1       20.60       19.91      0.96 o
  -2   8   1       10.97        8.59      0.68 o
  -1   8   1       89.57       90.08      1.68 o
   0   8   1       13.65       15.58      0.81 o
   1   8   1        3.45        2.63      0.49 o
   2   8   1      159.59      169.23      2.47 o
   3   8   1        0.07        0.00      0.39 o
   4   8   1        5.30        3.08      0.55 o
   5   8   1        4.28        2.26      0.53 o
   6   8   1      185.91      177.69      3.10 o
   7   8   1       23.52       22.36      1.39 o
   8   8   1       12.56       15.11      1.45 o
  -8   9   1       42.57       49.62      2.39 o
  -7   9   1       12.32       12.76      1.27 o
  -6   9   1       35.86       41.13      1.86 o
  -5   9   1       24.61       26.87      1.24 o
  -4   9   1       70.03       73.78      1.89 o
  -3   9   1      978.61      993.17      8.64 o
  -2   9   1      267.61      253.89      3.29 o
  -1   9   1      162.91      157.01      2.64 o
   0   9   1        2.40        2.71      0.55 o
   1   9   1       44.08       41.45      1.42 o
   2   9   1        0.73        0.87      0.44 o
   3   9   1        8.12        6.23      0.70 o
   4   9   1        5.77        6.65      0.81 o
   5   9   1       12.88       13.98      1.11 o
   6   9   1       33.36       33.37      1.65 o
   7   9   1        4.93        3.81      0.86 o
  -7  10   1        0.00        0.40      0.73 o
  -6  10   1        0.40        0.00      0.60 o
  -5  10   1        0.06        0.81      0.61 o
  -4  10   1        1.09        0.80      0.52 o
  -3  10   1       56.78       57.94      1.66 o
  -2  10   1      344.41      346.66      4.52 o
  -1  10   1        4.64        3.57      0.67 o
   0  10   1      377.54      383.12      4.77 o
   1  10   1       96.56       98.20      2.48 o
   2  10   1       43.12       43.70      1.58 o
   3  10   1       53.66       52.07      1.62 o
   4  10   1        5.12        2.61      0.62 o
   5  10   1        5.21        6.41      0.81 o
   6  10   1        2.48        2.76      0.79 o
   7  10   1       68.65       76.48      5.13 o
  -6  11   1        0.20        1.37      0.92 o
  -5  11   1        2.22        2.40      0.85 o
  -4  11   1        6.61        7.02      1.10 o
  -3  11   1       38.81       42.95      1.71 o
  -2  11   1        9.44        9.72      0.97 o
  -1  11   1      160.72      163.89      3.04 o
   0  11   1      186.54      184.04      3.23 o
   1  11   1      186.34      189.99      3.31 o
   2  11   1       25.10       27.24      1.42 o
   3  11   1        0.01        0.06      0.58 o
   4  11   1        0.92        0.73      0.63 o
   5  11   1        8.03        7.93      1.10 o
  -4  12   1        1.53        1.36      0.76 o
  -3  12   1        2.19        3.36      0.81 o
  -2  12   1       16.48       15.11      1.22 o
  -1  12   1        1.78        2.01      0.72 o
   0  12   1       30.47       34.09      2.12 o
   1  12   1       32.59       35.95      1.67 o
   2  12   1       14.00       15.25      1.21 o
   3  12   1        5.80        3.99      0.86 o
   4  12   1        2.17        2.76      0.91 o
  -1  13   1       74.30       77.09      2.79 o
   0  13   1        0.08        0.00      0.70 o
   1  13   1        0.01        0.00      0.70 o
 -11   0   2       78.84       83.20      7.78 o
 -10   0   2      232.65      241.12      8.20 o
  -9   0   2       85.57       84.07      3.71 o
  -8   0   2       21.60       15.94      1.86 o
  -7   0   2      105.44      107.46      3.12 o
  -6   0   2      162.06      187.56      3.82 o
  -5   0   2       32.58       40.54      1.53 o
  -4   0   2       66.82       60.01      1.65 o
  -3   0   2     1288.97     1236.08     15.56 o
  -2   0   2      946.82      989.18     14.76 o
  -1   0   2      178.87      159.95      2.82 o
   0   0   2      668.54      634.32      7.93 o
   1   0   2      440.90      482.47      6.33 o
   2   0   2     1199.79     1226.04     14.98 o
   3   0   2       42.53       52.38      1.93 o
   4   0   2      454.06      443.11      5.81 o
   5   0   2      276.89      293.25      4.54 o
   6   0   2       37.09       38.19      1.65 o
   7   0   2       48.89       49.22      2.22 o
   8   0   2      315.58      324.84      6.56 o
   9   0   2      291.03      282.00      7.78 o
  10   0   2        6.25        6.88      1.70 o
 -11   1   2       34.72       31.90      3.84 o
 -10   1   2       35.69       31.59      2.22 o
  -9   1   2       11.56       13.25      1.32 o
  -8   1   2       33.59       33.73      1.75 o
  -7   1   2      108.07      119.54      2.20 o
  -6   1   2        0.00        0.05      0.31 o
  -5   1   2      266.68      277.17      3.21 o
  -4   1   2      811.77      819.08      6.96 o
  -3   1   2     1494.24     1508.42     14.53 o
  -2   1   2     1790.75     1801.80     16.92 o
  -1   1   2    14643.30    14156.22    207.77 o
   0   1   2      504.62      484.36      4.86 o
   1   1   2     3017.89     2898.31     27.87 o
   2   1   2     1315.97     1215.75     10.53 o
   3   1   2      207.06      208.10      3.02 o
   4   1   2      248.30      240.80      2.63 o
   5   1   2        0.77        0.48      0.31 o
   6   1   2       94.05       98.16      1.90 o
   7   1   2       93.29       94.23      2.15 o
   8   1   2      155.20      159.93      3.37 o
   9   1   2       17.89       19.02      1.45 o
  10   1   2        6.58        6.13      1.13 o
 -11   2   2       19.93       21.67      2.70 o
 -10   2   2        2.66        3.75      1.15 o
  -9   2   2       11.13        9.34      1.36 o
  -8   2   2       84.91       82.40      2.36 o
  -7   2   2        1.98        2.01      0.49 o
  -6   2   2       11.53       12.57      0.74 o
  -5   2   2       64.22       63.72      1.45 o
  -4   2   2        0.00        0.00      0.27 o
  -3   2   2       27.94       43.99      1.40 o
  -2   2   2    11247.50    10738.12    166.04 o
  -1   2   2     6194.38     6289.01     55.12 o
   0   2   2      242.75      222.02      2.43 o
   1   2   2       12.06        9.65      0.70 o
   2   2   2     2531.37     2515.60     21.07 o
   3   2   2        0.35        0.00      0.26 o
   4   2   2      756.03      818.66      7.33 o
   5   2   2      143.87      158.36      2.15 o
   6   2   2       90.38      108.67      1.77 o
   7   2   2      211.99      190.44      3.56 o
   8   2   2       13.25       14.66      1.26 o
   9   2   2       23.29       22.61      1.57 o
  10   2   2        0.01        0.71      0.78 o
 -10   3   2        2.62        4.06      1.13 o
  -9   3   2       48.51       44.70      2.36 o
  -8   3   2       20.70       21.18      1.26 o
  -7   3   2        6.73        5.14      0.66 o
  -6   3   2       13.41       10.88      0.68 o
  -5   3   2      128.86      139.18      1.98 o
  -4   3   2      255.56      266.95      3.02 o
  -3   3   2      150.17      189.41      2.26 o
  -2   3   2     2135.84     2160.03     18.44 o
  -1   3   2       16.38       25.88      1.17 o
   0   3   2      650.30      645.66      6.06 o
   1   3   2       87.94       88.99      1.38 o
   2   3   2      450.00      401.39      4.15 o
   3   3   2       43.68       47.25      2.20 o
   4   3   2      531.29      537.57      5.34 o
   5   3   2      417.61      439.54      5.08 o
   6   3   2      315.50      320.42      3.78 o
   7   3   2      180.19      184.59      3.29 o
   8   3   2       95.16       94.87      2.69 o
   9   3   2       57.96       61.13      2.45 o
  10   3   2        2.03        2.44      0.82 o
 -10   4   2       56.82       58.31      3.04 o
  -9   4   2       84.82       95.79      3.76 o
  -8   4   2      112.38      115.25      2.81 o
  -7   4   2       22.25       25.23      1.31 o
  -6   4   2       14.97       14.50      1.05 o
  -5   4   2      465.20      439.19      4.30 o
  -4   4   2      185.79      160.72      2.10 o
  -3   4   2        0.93        0.52      0.27 o
  -2   4   2      361.01      372.60      3.65 o
  -1   4   2     1770.49     1804.49     15.65 o
   0   4   2       42.46       53.52      1.14 o
   1   4   2     2590.68     2639.17     22.30 o
   2   4   2       34.99       45.75      1.17 o
   3   4   2      835.87      890.83      6.89 o
   4   4   2      820.69      819.59      6.59 o
   5   4   2       79.73       82.52      1.65 o
   6   4   2        0.29        1.44      0.57 o
   7   4   2       25.60       25.32      1.72 o
   8   4   2        6.56        5.64      1.05 o
   9   4   2        3.79        3.48      1.22 o
  10   4   2       39.63       47.58      2.67 o
 -10   5   2        0.69        0.00      0.97 o
  -9   5   2       10.19        7.42      1.82 o
  -8   5   2      263.35      249.67      4.14 o
  -7   5   2       25.37       23.72      1.32 o
  -6   5   2       32.13       29.46      1.44 o
  -5   5   2        1.06        0.53      0.34 o
  -4   5   2        0.71        1.61      0.35 o
  -3   5   2        5.51        1.45      0.34 o
  -2   5   2        3.60        0.94      0.28 o
  -1   5   2       50.17       55.78      1.06 o
   0   5   2      416.35      458.53      4.59 o
   1   5   2      298.88      318.91      3.22 o
   2   5   2        1.54        2.43      0.38 o
   3   5   2       62.96       65.80      1.48 o
   4   5   2       83.69       76.75      1.45 o
   5   5   2       70.31       62.66      1.48 o
   6   5   2        9.04        6.06      0.73 o
   7   5   2        9.39        7.51      0.97 o
   8   5   2        1.09        2.21      0.80 o
   9   5   2       11.93        9.33      1.18 o
 -10   6   2        1.89        1.90      1.23 o
  -9   6   2        1.41        1.87      0.83 o
  -8   6   2       30.35       29.91      1.62 o
  -7   6   2       56.88       61.89      2.31 o
  -6   6   2       35.34       33.43      1.49 o
  -5   6   2       23.18       21.51      1.03 o
  -4   6   2       65.74       65.13      1.39 o
  -3   6   2       84.74       77.85      1.34 o
  -2   6   2        5.78        3.69      0.40 o
  -1   6   2       98.75       97.14      1.44 o
   0   6   2       89.84       94.92      1.49 o
   1   6   2      462.64      450.77      3.89 o
   2   6   2        0.45        0.00      0.27 o
   3   6   2       77.25       94.34      1.66 o
   4   6   2       21.52       17.37      0.94 o
   5   6   2      103.38      101.85      2.19 o
   6   6   2       65.54       71.19      2.08 o
   7   6   2       42.03       40.48      1.68 o
   8   6   2        1.78        2.80      0.83 o
   9   6   2        4.20        3.03      0.95 o
  -9   7   2        3.67        2.56      0.84 o
  -8   7   2       18.28       13.06      1.51 o
  -7   7   2        8.48       10.19      1.07 o
  -6   7   2      166.58      165.88      3.21 o
  -5   7   2      634.36      645.54      6.64 o
  -4   7   2       85.63       82.47      1.65 o
  -3   7   2      722.89      726.84      6.43 o
  -2   7   2       11.05        8.21      0.62 o
  -1   7   2      112.94      118.36      1.72 o
   0   7   2      185.03      175.84      2.16 o
   1   7   2      232.83      213.10      2.67 o
   2   7   2       36.28       34.34      1.09 o
   3   7   2       69.02       65.15      1.45 o
   4   7   2       39.22       33.97      1.31 o
   5   7   2       30.44       27.90      1.38 o
   6   7   2       19.08       19.57      1.27 o
   7   7   2       18.60       17.12      1.78 o
   8   7   2        2.89        1.86      1.00 o
   9   7   2        2.93        2.01      1.26 o
  -8   8   2        1.72        1.83      0.73 o
  -7   8   2       15.42       15.63      1.89 o
  -6   8   2        6.80        7.67      0.96 o
  -5   8   2      128.70      131.87      2.82 o
  -4   8   2        1.19        1.93      0.51 o
  -3   8   2      144.68      138.17      2.37 o
  -2   8   2        5.21        3.63      0.52 o
  -1   8   2      116.55      118.29      1.97 o
   0   8   2      111.50      103.89      1.84 o
   1   8   2       63.72       61.68      1.53 o
   2   8   2       63.27       59.87      1.45 o
   3   8   2       12.30       11.25      0.79 o
   4   8   2       28.27       30.09      1.20 o
   5   8   2      476.35      456.96      6.27 o
   6   8   2       90.74       99.16      2.49 o
   7   8   2      165.30      167.37      3.42 o
   8   8   2        4.72        5.41      0.99 o
  -8   9   2        1.69        1.77      0.80 o
  -7   9   2       16.21       17.54      1.42 o
  -6   9   2       17.03       22.35      1.48 o
  -5   9   2       37.22       42.95      1.83 o
  -4   9   2       12.38       10.98      0.85 o
  -3   9   2      424.49      423.55      4.68 o
  -2   9   2      105.82      109.22      2.21 o
  -1   9   2       69.42       66.75      2.34 o
   0   9   2       83.19       77.64      1.82 o
   1   9   2        6.86        7.71      0.69 o
   2   9   2        3.24        3.55      0.57 o
   3   9   2        0.76        0.00      0.41 o
   4   9   2      153.72      148.26      2.58 o
   5   9   2        0.16        0.11      0.56 o
   6   9   2       28.84       35.30      1.72 o
   7   9   2       49.98       51.66      2.27 o
  -7  10   2        0.06        1.08      0.77 o
  -6  10   2       29.79       29.70      1.73 o
  -5  10   2        3.13        2.71      0.72 o
  -4  10   2       20.40       21.69      1.44 o
  -3  10   2        8.17        9.46      1.07 o
  -2  10   2      329.87      336.54      4.44 o
  -1  10   2       87.61       90.44      2.11 o
   0  10   2       51.73       48.63      1.63 o
   1  10   2       62.49       65.26      1.82 o
   2  10   2        5.34        3.99      0.69 o
   3  10   2       45.34       41.27      1.51 o
   4  10   2       43.73       43.14      1.58 o
   5  10   2        5.80        8.83      1.03 o
   6  10   2       34.55       36.63      1.85 o
  -6  11   2        2.76        3.67      1.04 o
  -5  11   2        0.00        0.00      0.68 o
  -4  11   2        0.42        0.82      0.76 o
  -3  11   2        0.02        0.00      0.54 o
  -2  11   2        6.31        6.41      0.87 o
  -1  11   2       16.67       17.22      1.47 o
   0  11   2       10.28       10.23      1.31 o
   1  11   2      184.34      188.49      3.30 o
   2  11   2        0.60        0.30      0.61 o
   3  11   2       10.60        8.90      0.93 o
   4  11   2        1.54        1.91      0.69 o
   5  11   2       15.99       17.00      1.42 o
  -4  12   2        0.04        0.00      0.87 o
  -3  12   2        0.21        0.00      0.66 o
  -2  12   2        6.65        6.16      0.89 o
  -1  12   2      108.76      122.57      2.91 o
   0  12   2        1.42        0.53      0.63 o
   1  12   2       10.64       11.48      1.11 o
   2  12   2       16.76       15.24      1.23 o
   3  12   2        0.05        0.00      0.63 o
   4  12   2       13.33       15.75      1.78 o
  -1  13   2       40.21       36.22      2.08 o
   0  13   2        3.48        4.12      1.14 o
 -11   1   3        2.49        2.89      1.25 o
 -10   1   3        2.39        0.61      0.89 o
  -9   1   3        7.19        9.35      1.22 o
  -8   1   3        7.09        6.11      0.97 o
  -7   1   3       22.22       27.15      1.54 o
  -6   1   3      722.79      708.47      7.38 o
  -5   1   3      224.34      211.99      2.69 o
  -4   1   3      104.52       92.21      1.45 o
  -3   1   3     2389.53     2335.79     22.12 o
  -2   1   3     1337.50     1411.64     13.67 o
  -1   1   3     3562.46     3585.32     29.62 o
   0   1   3     2932.15     2795.36     23.24 o
   1   1   3      152.94      167.44      1.98 o
   2   1   3      941.29      988.16      9.76 o
   3   1   3      340.35      389.15      3.57 o
   4   1   3      498.87      507.38      5.02 o
   5   1   3       24.00       20.11      0.90 o
   6   1   3       12.71       15.59      1.07 o
   7   1   3      399.45      408.28      5.78 o
   8   1   3        0.41        0.00      0.64 o
   9   1   3       28.59       30.18      2.46 o
  10   1   3        9.56       12.41      2.10 o
 -11   2   3       74.99       75.90      3.89 o
 -10   2   3        0.78        0.00      0.93 o
  -9   2   3        1.96        1.33      0.88 o
  -8   2   3       12.42       10.45      1.12 o
  -7   2   3        9.54        8.79      1.00 o
  -6   2   3      162.04      171.56      2.60 o
  -5   2   3       52.92       45.43      1.37 o
  -4   2   3      825.61      867.42      7.86 o
  -3   2   3      125.63      121.23      2.22 o
  -2   2   3      837.11      780.01      7.29 o
  -1   2   3      296.74      233.35      6.28 o
   0   2   3     1327.37     1309.77     12.46 o
   1   2   3      276.94      294.97      3.19 o
   2   2   3     1481.81     1422.78     12.43 o
   3   2   3        1.43        4.83      0.37 o
   4   2   3      659.15      665.33      5.78 o
   5   2   3        1.15        1.33      0.43 o
   6   2   3      575.42      549.99      6.85 o
   7   2   3      413.90      403.49      6.53 o
   8   2   3        6.77        8.01      1.01 o
   9   2   3        6.00        5.24      1.11 o
  10   2   3        3.10        2.59      0.97 o
 -10   3   3       77.90       78.31      3.20 o
  -9   3   3        0.07        0.00      0.73 o
  -8   3   3        2.12        2.04      0.97 o
  -7   3   3       12.96       14.80      1.40 o
  -6   3   3      194.31      193.28      3.05 o
  -5   3   3       12.81       13.42      0.69 o
  -4   3   3        0.07        0.10      0.26 o
  -3   3   3     3070.97     3054.79     24.17 o
  -2   3   3      425.33      469.96      4.89 o
  -1   3   3      347.90      312.27      3.51 o
   0   3   3        8.36        2.81      0.36 o
   1   3   3     1007.61     1055.19     19.14 o
   2   3   3        8.79        9.15      0.46 o
   3   3   3       29.24       29.45      0.84 o
   4   3   3      458.77      526.19      4.86 o
   5   3   3       69.90       63.29      1.48 o
   6   3   3      578.59      556.45      7.93 o
   7   3   3       37.09       37.64      2.35 o
   8   3   3        6.29        4.86      0.90 o
   9   3   3       28.19       25.78      1.93 o
  10   3   3       14.61       14.66      1.64 o
 -10   4   3       29.00       35.13      3.09 o
  -9   4   3        7.70        7.43      1.31 o
  -8   4   3        2.67        2.97      1.19 o
  -7   4   3        4.26        3.57      0.93 o
  -6   4   3       24.52       21.42      1.06 o
  -5   4   3       16.88       10.42      0.74 o
  -4   4   3     1732.32     1605.94     11.98 o
  -3   4   3      100.10      110.19      1.61 o
  -2   4   3      257.02      277.17      3.00 o
  -1   4   3       44.28       55.98      1.08 o
   0   4   3      726.69      774.71      6.86 o
   1   4   3        8.10        9.10      0.54 o
   2   4   3        6.44        3.40      0.36 o
   3   4   3     1049.81     1051.06      9.01 o
   4   4   3       44.59       41.85      1.92 o
   5   4   3      105.57       89.69      1.95 o
   6   4   3        0.37        0.00      0.60 o
   7   4   3       30.99       31.40      2.36 o
   8   4   3        4.09        5.21      1.32 o
   9   4   3       24.42       22.02      2.16 o
 -10   5   3        8.11       10.71      1.63 o
  -9   5   3       40.57       39.58      2.42 o
  -8   5   3       31.60       37.11      1.92 o
  -7   5   3      475.07      476.36      5.99 o
  -6   5   3        2.53        2.08      0.55 o
  -5   5   3        0.02        0.25      0.36 o
  -4   5   3       90.34      103.40      1.71 o
  -3   5   3      200.83      190.89      2.36 o
  -2   5   3      217.40      222.07      2.53 o
  -1   5   3       19.91       23.00      0.76 o
   0   5   3     1049.67     1133.34      8.54 o
   1   5   3       92.68       92.08      1.41 o
   2   5   3        4.67        6.82      0.47 o
   3   5   3        5.46        6.51      0.57 o
   4   5   3       99.50       97.41      1.81 o
   5   5   3        0.39        1.47      0.47 o
   6   5   3       15.11       13.25      1.29 o
   7   5   3       40.62       40.93      2.14 o
   8   5   3        0.07        0.38      0.71 o
   9   5   3       18.91       15.96      1.66 o
  -9   6   3        9.71        8.21      2.22 o
  -8   6   3       11.76       12.82      1.56 o
  -7   6   3      183.32      180.06      3.41 o
  -6   6   3      463.11      463.87      7.48 o
  -5   6   3      109.81      109.49      2.35 o
  -4   6   3       72.01       64.08      1.52 o
  -3   6   3       21.05       25.56      0.92 o
  -2   6   3      289.78      284.65      2.91 o
  -1   6   3      308.71      362.25      3.61 o
   0   6   3       32.10       43.19      0.97 o
   1   6   3     1811.96     1847.69     13.53 o
   2   6   3      261.24      273.47      3.08 o
   3   6   3      132.37      145.51      2.14 o
   4   6   3       66.30       57.52      1.61 o
   5   6   3       29.76       30.78      1.69 o
   6   6   3       51.83       58.55      1.86 o
   7   6   3        8.95       12.58      1.28 o
   8   6   3        3.28        2.70      0.88 o
   9   6   3        1.38        4.92      1.43 o
  -9   7   3       46.86       48.58      3.47 o
  -8   7   3       29.70       30.27      2.02 o
  -7   7   3       33.33       36.05      1.71 o
  -6   7   3       47.38       44.19      1.74 o
  -5   7   3       49.43       48.32      1.73 o
  -4   7   3      274.11      262.69      3.90 o
  -3   7   3       54.09       44.41      1.21 o
  -2   7   3       16.93       15.28      0.74 o
  -1   7   3      175.73      172.59      2.20 o
   0   7   3      127.98      131.34      2.01 o
   1   7   3        0.67        0.00      0.36 o
   2   7   3      124.62      137.91      2.14 o
   3   7   3       20.70       22.63      0.98 o
   4   7   3       91.38      102.45      2.26 o
   5   7   3       58.64       59.52      1.86 o
   6   7   3        0.00        0.21      0.57 o
   7   7   3       22.51       18.12      1.90 o
   8   7   3        9.77       10.76      1.31 o
  -8   8   3       10.16        9.85      1.26 o
  -7   8   3       44.43       44.47      2.80 o
  -6   8   3       18.70       17.14      1.41 o
  -5   8   3        1.46        1.45      0.59 o
  -4   8   3      883.04      867.79      9.08 o
  -3   8   3       26.73       31.37      1.15 o
  -2   8   3       45.24       46.09      1.30 o
  -1   8   3       80.29       74.00      1.57 o
   0   8   3      112.19      112.14      2.10 o
   1   8   3       59.22       58.56      1.43 o
   2   8   3       32.39       29.94      1.29 o
   3   8   3       27.48       28.83      1.16 o
   4   8   3       70.52       70.71      1.97 o
   5   8   3       18.87       12.98      1.11 o
   6   8   3       14.01       14.75      1.21 o
   7   8   3        0.60        1.14      0.78 o
   8   8   3        7.49        9.13      1.63 o
  -8   9   3        0.02        0.00      0.70 o
  -7   9   3        3.00        2.94      0.82 o
  -6   9   3        1.20        1.52      0.69 o
  -5   9   3        4.78        3.66      0.78 o
  -4   9   3        6.98        6.25      0.87 o
  -3   9   3       83.65       79.45      1.95 o
  -2   9   3      221.73      219.49      3.28 o
  -1   9   3       47.30       48.80      1.53 o
   0   9   3        4.94        2.94      0.55 o
   1   9   3       21.16       20.53      1.04 o
   2   9   3        7.95        6.93      0.70 o
   3   9   3       14.10       14.56      0.97 o
   4   9   3       49.20       48.06      2.25 o
   5   9   3       73.84       64.46      2.16 o
   6   9   3       66.34       68.56      2.31 o
   7   9   3        6.19        3.48      1.00 o
  -7  10   3        6.45        7.43      1.14 o
  -6  10   3       22.44       22.80      2.20 o
  -5  10   3        7.73        6.38      0.95 o
  -4  10   3      103.22      113.96      3.07 o
  -3  10   3        1.77        1.64      0.74 o
  -2  10   3       72.97       71.22      1.93 o
  -1  10   3        0.90        0.25      0.52 o
   0  10   3        0.14        0.00      0.50 o
   1  10   3       29.80       33.02      1.43 o
   2  10   3       34.41       34.14      1.53 o
   3  10   3       28.16       27.76      1.65 o
   4  10   3        0.08        0.00      0.62 o
   5  10   3        6.09        6.98      1.06 o
   6  10   3        6.11        5.55      0.97 o
  -5  11   3        0.04        0.00      0.69 o
  -4  11   3       24.70       25.28      1.80 o
  -3  11   3        5.21        6.75      1.07 o
  -2  11   3        6.10        5.82      0.85 o
  -1  11   3       91.59       99.75      2.35 o
   0  11   3        8.18        8.18      0.93 o
   1  11   3       11.66       12.20      1.06 o
   2  11   3       59.28       56.90      1.94 o
   3  11   3        2.88        2.04      0.77 o
   4  11   3        8.26        6.31      0.98 o
   5  11   3        1.78        1.35      0.81 o
  -4  12   3        0.14        0.00      0.90 o
  -3  12   3        4.27        5.35      1.06 o
  -2  12   3       47.70       46.50      2.28 o
  -1  12   3       80.44       83.22      3.26 o
   0  12   3       24.74       25.79      1.51 o
   1  12   3        8.61        7.11      1.17 o
   2  12   3       24.00       26.44      1.91 o
   3  12   3        4.40        3.33      1.12 o
 -11   0   4        1.30        1.05      1.55 o
 -10   0   4        7.48        5.25      1.95 o
  -9   0   4       36.51       36.11      2.86 o
  -8   0   4      300.15      285.87      7.94 o
  -7   0   4       70.98       72.87      3.26 o
  -6   0   4      434.02      442.75      8.52 o
  -5   0   4      109.40      125.24      3.75 o
  -4   0   4       50.10       63.09      1.79 o
  -3   0   4        0.59        0.30      0.30 o
  -2   0   4     1005.36     1053.94     13.54 o
  -1   0   4      177.30      182.84      3.73 o
   0   0   4      294.63      309.89      5.84 o
   1   0   4       17.86       19.72      0.84 o
   2   0   4     3932.63     3884.36     44.81 o
   3   0   4      172.12      220.03      4.21 o
   4   0   4        0.30        3.56      0.71 o
   5   0   4      130.96      144.20      5.39 o
   6   0   4        1.24        0.20      0.64 o
   7   0   4       17.56       14.41      1.59 o
   8   0   4       13.52       11.01      1.52 o
   9   0   4      170.62      177.59      6.33 o
  10   0   4      120.60      145.94      5.98 o
 -11   1   4       14.78       10.28      1.63 o
 -10   1   4       16.29       18.26      1.71 o
  -9   1   4        3.99        3.18      0.97 o
  -8   1   4       66.27       59.86      2.34 o
  -7   1   4       53.00       61.66      2.21 o
  -6   1   4      251.77      237.35      4.20 o
  -5   1   4      171.76      158.99      2.68 o
  -4   1   4      416.34      406.30      4.58 o
  -3   1   4       37.30       34.05      1.01 o
  -2   1   4      589.81      531.85      5.33 o
  -1   1   4     1368.33     1423.85     13.62 o
   0   1   4     1061.85     1126.14     10.99 o
   1   1   4       50.40       62.93      1.33 o
   2   1   4     1600.69     1737.69     14.93 o
   3   1   4        7.20       10.65      1.11 o
   4   1   4      497.52      471.26      5.31 o
   5   1   4        5.20        6.09      0.83 o
   6   1   4        5.34        5.55      0.72 o
   7   1   4       78.58       80.03      2.11 o
   8   1   4       88.94       97.66      2.78 o
   9   1   4        9.52       13.08      1.37 o
 -10   2   4        1.83        0.97      1.03 o
  -9   2   4        7.24        5.87      1.08 o
  -8   2   4       43.57       44.08      2.06 o
  -7   2   4        3.33        3.96      0.80 o
  -6   2   4      253.69      246.61      4.18 o
  -5   2   4       56.09       47.11      1.44 o
  -4   2   4      138.13      144.33      2.37 o
  -3   2   4       90.27       86.55      1.65 o
  -2   2   4      484.85      508.68      5.20 o
  -1   2   4       14.54       11.44      0.64 o
   0   2   4       87.30      120.57      1.83 o
   1   2   4      139.30      163.49      2.30 o
   2   2   4       56.38       50.33      1.19 o
   3   2   4       42.83       51.88      1.20 o
   4   2   4      184.58      183.81      2.59 o
   5   2   4       24.22       18.81      1.03 o
   6   2   4      245.09      235.41      3.65 o
   7   2   4      184.36      174.97      3.61 o
   8   2   4       36.49       36.92      1.90 o
   9   2   4       11.14       10.44      1.23 o
 -10   3   4       73.25       74.46      4.15 o
  -9   3   4       78.34       77.36      3.08 o
  -8   3   4        2.08        1.77      0.77 o
  -7   3   4       12.75       11.33      1.29 o
  -6   3   4       13.89       12.11      0.96 o
  -5   3   4      123.04      125.14      2.11 o
  -4   3   4     1365.10     1357.13     12.04 o
  -3   3   4      891.56      787.78      7.50 o
  -2   3   4     1952.79     2070.94     19.78 o
  -1   3   4      423.78      448.53      4.80 o
   0   3   4       12.18       19.81      0.86 o
   1   3   4        0.56        0.38      0.28 o
   2   3   4      256.41      251.41      2.70 o
   3   3   4        0.65        0.38      0.30 o
   4   3   4      112.49      103.80      1.90 o
   5   3   4      286.80      280.11      4.41 o
   6   3   4      156.51      162.26      3.35 o
   7   3   4        8.44        9.88      1.12 o
   8   3   4        0.59        0.64      0.88 o
   9   3   4        8.78        6.01      1.08 o
 -10   4   4       46.93       46.84      2.76 o
  -9   4   4       70.23       80.14      3.57 o
  -8   4   4       40.17       43.89      2.39 o
  -7   4   4       27.30       30.24      1.95 o
  -6   4   4        0.31        0.00      0.38 o
  -5   4   4       69.20       60.47      1.60 o
  -4   4   4     1847.19     1738.08     16.38 o
  -3   4   4      266.65      243.09      2.69 o
  -2   4   4      311.20      282.08      2.93 o
  -1   4   4     1290.73     1318.79     10.40 o
   0   4   4       40.77       35.77      1.16 o
   1   4   4      437.18      415.30      3.77 o
   2   4   4        0.00        0.00      0.25 o
   3   4   4      461.80      479.79      4.65 o
   4   4   4      345.28      332.09      4.10 o
   5   4   4      127.23      123.14      3.75 o
   6   4   4      312.76      327.15      5.84 o
   7   4   4       36.31       35.92      2.07 o
   8   4   4       45.93       49.25      2.51 o
   9   4   4        0.84        0.85      0.93 o
 -10   5   4        3.67        3.78      1.35 o
  -9   5   4       49.52       48.06      2.68 o
  -8   5   4       78.65       82.89      3.09 o
  -7   5   4        9.95       10.49      1.34 o
  -6   5   4      219.42      228.26      3.63 o
  -5   5   4      215.11      219.20      3.33 o
  -4   5   4        5.98        2.61      0.64 o
  -3   5   4        3.86        1.33      0.34 o
  -2   5   4      329.98      332.96      3.42 o
  -1   5   4      211.99      216.22      2.53 o
   0   5   4      582.77      604.36      5.17 o
   1   5   4       16.71       20.80      0.76 o
   2   5   4       66.74       54.91      1.28 o
   3   5   4       57.33       53.67      2.50 o
   4   5   4      131.03      137.07      2.47 o
   5   5   4      112.59      108.96      3.52 o
   6   5   4       43.52       43.04      1.94 o
   7   5   4        1.76        1.11      0.71 o
   8   5   4        2.30        1.49      0.82 o
   9   5   4       44.61       53.04      3.73 o
  -9   6   4        6.08        5.94      1.41 o
  -8   6   4        6.40        5.74      1.33 o
  -7   6   4        5.04        6.02      0.92 o
  -6   6   4       43.18       50.92      1.80 o
  -5   6   4       10.82       10.28      0.92 o
  -4   6   4       12.05       14.75      0.99 o
  -3   6   4      118.34      103.31      1.77 o
  -2   6   4        3.27        3.19      0.43 o
  -1   6   4       33.25       37.21      0.97 o
   0   6   4      431.84      418.56      3.85 o
   1   6   4      222.88      213.26      2.64 o
   2   6   4       13.29       14.63      0.83 o
   3   6   4       95.32      103.01      2.11 o
   4   6   4      288.39      286.52      4.36 o
   5   6   4       57.14       46.43      3.30 o
   6   6   4       12.50       10.54      1.18 o
   7   6   4       27.22       30.33      1.85 o
   8   6   4        0.00        0.58      0.76 o
  -9   7   4       49.71       46.62      3.86 o
  -8   7   4        1.22        1.41      0.88 o
  -7   7   4        0.98        0.66      0.61 o
  -6   7   4        0.98        0.52      0.58 o
  -5   7   4       75.72       78.30      2.92 o
  -4   7   4      529.18      543.18      6.38 o
  -3   7   4        6.75        9.53      0.85 o
  -2   7   4      177.21      168.63      2.24 o
  -1   7   4       30.46       30.78      1.27 o
   0   7   4       58.95       50.39      1.35 o
   1   7   4       62.01       57.26      1.36 o
   2   7   4       56.87       57.77      1.48 o
   3   7   4        0.65        1.13      0.49 o
   4   7   4      550.99      557.03      6.42 o
   5   7   4      177.79      186.64      3.36 o
   6   7   4       61.83       55.73      2.65 o
   7   7   4        0.01        0.28      0.85 o
   8   7   4        8.86       10.36      1.61 o
  -8   8   4       17.90       18.30      1.59 o
  -7   8   4        0.00        0.21      0.63 o
  -6   8   4       72.86       68.37      2.22 o
  -5   8   4       10.20       10.68      1.04 o
  -4   8   4      630.01      644.97      7.41 o
  -3   8   4       22.94       21.82      1.27 o
  -2   8   4       26.18       25.60      1.16 o
  -1   8   4      251.82      246.47      3.36 o
   0   8   4       10.09       10.45      0.76 o
   1   8   4        4.68        3.44      0.52 o
   2   8   4       10.36       13.76      0.92 o
   3   8   4      134.96      130.72      2.65 o
   4   8   4       10.05       10.47      0.99 o
   5   8   4        0.02        0.87      0.64 o
   6   8   4       10.19        8.86      1.52 o
   7   8   4        0.00        0.00      0.71 o
  -7   9   4       15.00       18.50      2.05 o
  -6   9   4       28.76       31.43      1.75 o
  -5   9   4        3.16        3.47      0.78 o
  -4   9   4        1.34        2.99      0.72 o
  -3   9   4       37.39       40.05      2.24 o
  -2   9   4        0.15        0.27      0.59 o
  -1   9   4       28.91       26.94      1.24 o
   0   9   4       38.31       34.22      1.27 o
   1   9   4        0.92        0.66      0.46 o
   2   9   4       10.06        9.03      0.90 o
   3   9   4       17.54       17.87      1.21 o
   4   9   4       40.90       40.59      1.76 o
   5   9   4       21.58       17.40      1.80 o
   6   9   4       75.28       79.20      2.70 o
  -6  10   4       14.57       15.07      1.40 o
  -5  10   4        3.46        2.14      0.76 o
  -4  10   4        3.71        3.31      0.88 o
  -3  10   4        0.02        0.49      0.70 o
  -2  10   4       30.19       24.91      1.76 o
  -1  10   4        2.96        2.44      0.78 o
   0  10   4       99.61      104.03      2.32 o
   1  10   4       10.88        8.85      0.90 o
   2  10   4        1.77        1.95      0.76 o
   3  10   4       46.14       43.52      2.63 o
   4  10   4        6.81        6.80      0.95 o
   5  10   4       25.04       27.64      1.67 o
  -5  11   4        0.94        0.00      0.76 o
  -4  11   4        3.11        5.30      1.08 o
  -3  11   4       45.13       51.51      2.34 o
  -2  11   4       43.70       53.49      2.63 o
  -1  11   4        3.10        2.35      0.77 o
   0  11   4       12.18       17.47      1.20 o
   1  11   4       10.94       12.06      1.06 o
   2  11   4        1.99        0.59      0.70 o
   3  11   4       18.19       17.57      1.37 o
   4  11   4        1.19        1.12      0.74 o
  -3  12   4        0.34        1.50      1.06 o
  -2  12   4       11.89       10.90      1.41 o
  -1  12   4       15.52       16.37      1.55 o
   0  12   4       33.49       33.52      1.70 o
   1  12   4       11.94       14.43      1.28 o
   2  12   4       58.37       53.74      2.59 o
 -10   1   5        0.21        0.16      0.89 o
  -9   1   5       13.11       12.47      1.42 o
  -8   1   5       24.47       23.34      1.70 o
  -7   1   5      108.96      102.42      2.79 o
  -6   1   5        0.07        0.55      0.56 o
  -5   1   5       28.31       25.63      1.41 o
  -4   1   5      408.86      462.55      6.15 o
  -3   1   5       25.45       29.86      1.01 o
  -2   1   5      216.24      214.43      2.60 o
  -1   1   5        5.75        4.79      0.54 o
   0   1   5      131.65      148.44      2.36 o
   1   1   5       22.99       25.62      0.82 o
   2   1   5       13.69       10.97      0.71 o
   3   1   5      257.41      262.43      3.51 o
   4   1   5       21.69       20.52      1.18 o
   5   1   5        0.00        0.38      0.43 o
   6   1   5        3.89        4.66      0.72 o
   7   1   5       76.98       76.34      2.72 o
   8   1   5        0.44        0.03      0.65 o
   9   1   5        0.04        0.00      0.89 o
 -10   2   5        8.51        7.60      1.71 o
  -9   2   5        0.41        0.24      0.75 o
  -8   2   5        1.89        1.41      0.85 o
  -7   2   5      189.59      182.00      3.81 o
  -6   2   5        1.45        2.12      0.65 o
  -5   2   5       60.80       56.27      1.92 o
  -4   2   5      163.69      152.74      2.70 o
  -3   2   5      228.37      232.89      3.12 o
  -2   2   5      164.92      176.71      2.31 o
  -1   2   5      162.05      162.17      4.60 o
   0   2   5        4.48        4.87      0.44 o
   1   2   5      107.01      114.90      1.65 o
   2   2   5        6.33        8.16      0.57 o
   3   2   5      284.75      306.45      3.93 o
   4   2   5        2.41        1.81      0.48 o
   5   2   5       14.54       13.23      0.97 o
   6   2   5      133.74      119.67      2.89 o
   7   2   5       24.50       28.61      1.69 o
   8   2   5       78.33       83.41      2.67 o
   9   2   5       11.00       12.13      1.39 o
 -10   3   5       25.09       21.64      2.50 o
  -9   3   5        1.20        0.00      1.11 o
  -8   3   5       49.01       53.47      2.29 o
  -7   3   5       16.28       15.64      1.36 o
  -6   3   5       25.86       21.01      1.41 o
  -5   3   5      271.08      252.24      4.15 o
  -4   3   5      164.55      152.66      3.88 o
  -3   3   5     1400.54     1415.83     12.43 o
  -2   3   5     2371.81     2392.91     30.52 o
  -1   3   5      132.41      141.77      1.93 o
   0   3   5       41.15       43.59      1.18 o
   1   3   5      451.97      443.37      4.19 o
   2   3   5       86.80       82.81      1.59 o
   3   3   5        4.76        3.30      0.53 o
   4   3   5       48.08       46.87      1.61 o
   5   3   5      719.56      706.73      8.63 o
   6   3   5        0.06        0.57      0.62 o
   7   3   5       20.15       12.63      1.29 o
   8   3   5       12.86       12.83      1.50 o
   9   3   5        1.23        0.00      1.09 o
 -10   4   5        1.59        3.79      1.24 o
  -9   4   5        7.41        7.62      1.76 o
  -8   4   5       64.95       65.51      2.89 o
  -7   4   5        6.31        5.72      0.96 o
  -6   4   5        8.25        4.65      0.84 o
  -5   4   5        7.82        7.98      0.80 o
  -4   4   5        1.66        1.29      0.42 o
  -3   4   5      161.28      203.05      3.37 o
  -2   4   5       21.38       20.05      0.81 o
  -1   4   5      147.73      171.49      2.59 o
   0   4   5        0.02        0.21      0.29 o
   1   4   5       30.80       29.71      1.06 o
   2   4   5      150.40      120.51      1.89 o
   3   4   5       95.04       98.79      2.35 o
   4   4   5       83.55       79.06      2.21 o
   5   4   5      321.09      311.41      5.05 o
   6   4   5      103.47      105.58      3.05 o
   7   4   5        1.02        0.00      0.71 o
   8   4   5        1.24        0.11      0.79 o
  -9   5   5        0.88        2.06      1.03 o
  -8   5   5        9.88       13.02      1.58 o
  -7   5   5       20.74       21.35      1.81 o
  -6   5   5       52.21       60.82      2.55 o
  -5   5   5       25.07       25.90      1.65 o
  -4   5   5       34.85       33.78      1.23 o
  -3   5   5       18.43       15.55      0.94 o
  -2   5   5      236.63      239.79      2.82 o
  -1   5   5        3.46        3.91      0.92 o
   0   5   5      178.98      173.47      2.12 o
   1   5   5       66.36       75.77      1.41 o
   2   5   5      278.06      274.80      4.24 o
   3   5   5       20.42       22.71      1.09 o
   4   5   5      608.83      597.53      7.83 o
   5   5   5      174.39      178.60      3.69 o
   6   5   5        1.71        1.09      0.70 o
   7   5   5       23.82       25.93      1.76 o
   8   5   5        1.72        1.68      0.86 o
  -9   6   5        6.62        3.72      1.36 o
  -8   6   5        2.82        0.79      1.01 o
  -7   6   5       22.26       21.14      1.86 o
  -6   6   5      890.76      879.23      9.32 o
  -5   6   5      317.59      313.86      4.48 o
  -4   6   5      198.08      188.60      3.18 o
  -3   6   5        1.31        0.68      0.42 o
  -2   6   5        5.28        5.52      0.68 o
  -1   6   5       79.37       71.35      1.37 o
   0   6   5      183.36      179.89      2.28 o
   1   6   5     1016.26     1025.46      8.87 o
   2   6   5      234.69      226.73      3.31 o
   3   6   5        6.16        4.87      0.68 o
   4   6   5       12.85       15.03      1.25 o
   5   6   5        0.95        0.21      0.62 o
   6   6   5       75.09       77.35      3.10 o
   7   6   5        0.02        0.00      0.65 o
   8   6   5        0.00        1.14      0.93 o
  -8   7   5        1.42        1.01      0.94 o
  -7   7   5        0.26        0.00      0.79 o
  -6   7   5        0.23        0.00      0.54 o
  -5   7   5       58.58       55.39      1.90 o
  -4   7   5        0.04        0.00      0.49 o
  -3   7   5        0.03        0.32      0.41 o
  -2   7   5       70.21       61.00      1.66 o
  -1   7   5        5.00        3.98      0.52 o
   0   7   5        3.81        4.05      0.53 o
   1   7   5       25.48       19.92      1.00 o
   2   7   5      133.43      129.91      2.51 o
   3   7   5       32.04       26.47      1.30 o
   4   7   5      168.43      164.93      3.08 o
   5   7   5       65.66       60.06      3.00 o
   6   7   5        1.02        0.91      0.85 o
   7   7   5        9.08       11.05      1.29 o
  -8   8   5        1.21        1.96      1.78 o
  -7   8   5        2.02        3.07      0.91 o
  -6   8   5        3.19        2.79      0.72 o
  -5   8   5        4.61        4.61      0.80 o
  -4   8   5       49.83       45.70      1.78 o
  -3   8   5        1.44        0.40      0.54 o
  -2   8   5        6.27        4.53      1.49 o
  -1   8   5      140.15      148.15      2.58 o
   0   8   5       42.66       40.83      1.32 o
   1   8   5       12.76       12.18      0.97 o
   2   8   5       13.98       16.73      1.15 o
   3   8   5        3.35        3.14      0.71 o
   4   8   5      138.64      140.04      2.92 o
   5   8   5        2.25        1.52      0.78 o
   6   8   5        0.02        0.34      0.79 o
  -7   9   5       10.07       11.57      1.38 o
  -6   9   5       27.73       27.10      1.67 o
  -5   9   5        2.00        2.04      0.72 o
  -4   9   5        0.38        0.00      0.57 o
  -3   9   5       93.20       95.52      2.67 o
  -2   9   5       92.00       91.78      2.57 o
  -1   9   5       25.79       23.28      1.47 o
   0   9   5       20.42       17.04      0.99 o
   1   9   5       13.84       10.25      0.96 o
   2   9   5       24.78       26.43      1.42 o
   3   9   5        5.68        4.59      0.80 o
   4   9   5        0.61        1.15      0.67 o
   5   9   5       18.45       20.29      1.70 o
   6   9   5       17.14       18.52      2.57 o
  -6  10   5        0.13        1.04      0.77 o
  -5  10   5        0.18        0.00      0.62 o
  -4  10   5        9.84       12.44      1.34 o
  -3  10   5       10.21        8.40      1.07 o
  -2  10   5        0.05        0.06      0.67 o
  -1  10   5        0.60        0.97      0.65 o
   0  10   5       40.03       39.50      1.91 o
   1  10   5       65.36       64.07      2.04 o
   2  10   5       21.61       22.47      1.42 o
   3  10   5       23.00       24.80      1.75 o
   4  10   5        6.19        3.47      0.84 o
   5  10   5        2.68        3.27      1.28 o
  -4  11   5       28.44       27.67      1.91 o
  -3  11   5        3.82        4.18      0.96 o
  -2  11   5        1.34        0.25      0.72 o
  -1  11   5       15.30       15.49      1.45 o
   0  11   5        3.02        1.41      0.77 o
   1  11   5       10.50       11.65      1.23 o
   2  11   5        0.02        1.25      0.72 o
   3  11   5       17.12       15.74      1.36 o
  -1  12   5        2.37        3.01      1.20 o
   0  12   5        0.00        0.50      1.09 o
 -10   0   6        0.54        0.71      1.31 o
  -9   0   6      102.58      112.89      4.77 o
  -8   0   6      101.57      102.19      4.32 o
  -7   0   6       14.49       15.48      1.97 o
  -6   0   6       12.14       12.63      1.77 o
  -5   0   6       66.84       66.07      2.94 o
  -4   0   6       56.92       65.93      3.47 o
  -3   0   6      122.29      113.78      3.71 o
  -2   0   6      305.04      328.60      4.94 o
  -1   0   6      387.84      391.65      6.38 o
   0   0   6      152.47      137.05      2.99 o
   1   0   6     1106.48     1209.65     15.63 o
   2   0   6       52.00       46.54      1.91 o
   3   0   6       66.63       66.64      2.37 o
   4   0   6       11.08        9.83      1.64 o
   5   0   6      171.48      152.87      4.11 o
   6   0   6       78.00       67.18      2.81 o
   7   0   6      234.05      222.31      5.61 o
   8   0   6       47.62       48.66      3.88 o
 -10   1   6        6.48        4.52      1.29 o
  -9   1   6        7.39        7.20      1.37 o
  -8   1   6        6.63        4.21      0.95 o
  -7   1   6       50.45       51.86      2.24 o
  -6   1   6       25.25       23.45      1.51 o
  -5   1   6       45.76       46.98      1.89 o
  -4   1   6      460.66      446.58      5.87 o
  -3   1   6      564.85      583.37      6.81 o
  -2   1   6       69.16       69.32      1.49 o
  -1   1   6       22.02       18.78      0.83 o
   0   1   6      267.63      261.50      3.68 o
   1   1   6     1472.61     1494.96     12.30 o
   2   1   6        0.10        0.43      0.38 o
   3   1   6       29.92       32.77      1.25 o
   4   1   6      142.72      138.80      2.62 o
   5   1   6        1.48        1.60      0.58 o
   6   1   6        8.16        7.31      0.90 o
   7   1   6        0.27        0.00      0.68 o
   8   1   6       70.81       74.55      2.62 o
 -10   2   6       36.89       36.08      2.57 o
  -9   2   6        0.80        0.58      0.82 o
  -8   2   6        2.66        2.63      0.88 o
  -7   2   6       10.65       10.63      1.24 o
  -6   2   6       17.50       15.43      1.52 o
  -5   2   6        8.61        7.90      0.96 o
  -4   2   6        1.97        3.01      0.71 o
  -3   2   6      199.98      203.44      3.44 o
  -2   2   6      190.60      198.73      2.49 o
  -1   2   6       40.74       50.73      1.19 o
   0   2   6      794.23      824.84      7.44 o
   1   2   6       20.96       22.34      1.11 o
   2   2   6        0.05        0.00      0.36 o
   3   2   6       15.36       14.59      0.93 o
   4   2   6       65.49       64.49      1.77 o
   5   2   6      164.12      152.16      3.12 o
   6   2   6       34.00       34.44      1.77 o
   7   2   6      247.77      234.10      4.57 o
   8   2   6       49.16       57.62      2.46 o
 -10   3   6        0.05        0.00      1.91 o
  -9   3   6       14.55       11.20      1.48 o
  -8   3   6       49.71       52.81      2.39 o
  -7   3   6       37.20       39.27      2.00 o
  -6   3   6        5.81        4.16      0.90 o
  -5   3   6      138.15      138.91      3.78 o
  -4   3   6        0.00        0.00      0.48 o
  -3   3   6       58.26       61.00      1.40 o
  -2   3   6        4.52        4.66      0.56 o
  -1   3   6       69.39       68.90      1.36 o
   0   3   6        8.77       10.72      0.62 o
   1   3   6      109.94       99.09      1.79 o
   2   3   6       19.43       21.40      1.17 o
   3   3   6      239.59      242.93      3.59 o
   4   3   6        2.76        1.30      0.84 o
   5   3   6      352.04      331.56      5.76 o
   6   3   6       21.56       21.06      1.52 o
   7   3   6        3.08        0.19      0.71 o
   8   3   6        9.81        7.35      1.67 o
  -9   4   6       16.20       15.18      1.77 o
  -8   4   6       87.03       82.81      3.22 o
  -7   4   6       34.72       34.17      1.93 o
  -6   4   6       48.16       43.10      1.99 o
  -5   4   6      285.78      270.11      4.56 o
  -4   4   6      186.84      182.18      3.07 o
  -3   4   6        0.36        0.73      0.39 o
  -2   4   6        0.25        0.00      0.32 o
  -1   4   6       73.70       80.98      1.47 o
   0   4   6      320.46      314.84      3.68 o
   1   4   6       33.97       41.02      1.25 o
   2   4   6      183.28      165.13      2.56 o
   3   4   6      405.76      401.99      5.66 o
   4   4   6        1.67        2.63      0.75 o
   5   4   6      279.71      270.59      4.96 o
   6   4   6       97.68       97.71      2.85 o
   7   4   6        3.67        4.24      0.91 o
   8   4   6        0.42        1.05      0.89 o
  -9   5   6        1.53        0.37      1.57 o
  -8   5   6        3.86        3.37      1.11 o
  -7   5   6        3.78        2.24      1.01 o
  -6   5   6      247.69      234.45      4.46 o
  -5   5   6      739.02      696.84      9.42 o
  -4   5   6       58.04       56.64      2.22 o
  -3   5   6        8.63        5.93      0.79 o
  -2   5   6       49.58       52.78      1.40 o
  -1   5   6       11.96       11.37      0.70 o
   0   5   6       66.07       68.72      1.40 o
   1   5   6        0.31        0.16      0.35 o
   2   5   6       16.07       16.01      1.16 o
   3   5   6     1947.70     1921.84     19.30 o
   4   5   6       14.81       19.46      1.40 o
   5   5   6       50.18       48.52      2.09 o
   6   5   6        0.14        0.25      0.69 o
   7   5   6        8.73       10.71      1.31 o
  -9   6   6        4.05        2.30      2.43 o
  -8   6   6        3.67        0.87      1.22 o
  -7   6   6       76.92       78.12      3.13 o
  -6   6   6      145.71      151.98      4.01 o
  -5   6   6        0.45        0.00      0.53 o
  -4   6   6        7.87        4.58      0.67 o
  -3   6   6      102.18      105.38      2.24 o
  -2   6   6       25.58       29.35      1.19 o
  -1   6   6        1.10        1.15      0.45 o
   0   6   6       34.31       34.68      1.18 o
   1   6   6        6.02        6.77      0.71 o
   2   6   6       70.08       76.27      2.23 o
   3   6   6       26.00       24.56      1.52 o
   4   6   6        4.44        3.30      1.41 o
   5   6   6       71.20       68.14      2.64 o
   6   6   6        0.41        2.06      0.85 o
   7   6   6        0.04        0.50      0.81 o
  -8   7   6        0.00        0.00      0.83 o
  -7   7   6       29.32       32.80      2.32 o
  -6   7   6       70.80       83.44      3.24 o
  -5   7   6      103.61       92.44      2.42 o
  -4   7   6       16.70       12.75      1.06 o
  -3   7   6        1.00        0.47      0.48 o
  -2   7   6       12.30       13.80      0.96 o
  -1   7   6       12.06       13.52      1.00 o
   0   7   6       72.54       79.16      1.88 o
   1   7   6      134.68      129.85      2.51 o
   2   7   6       10.18        8.43      0.87 o
   3   7   6       68.01       71.67      2.36 o
   4   7   6       11.63       15.00      1.38 o
   5   7   6        0.00        0.98      0.76 o
   6   7   6        0.66        1.06      0.93 o
  -7   8   6        5.20        2.27      1.10 o
  -6   8   6        4.02        3.63      1.10 o
  -5   8   6        9.72       14.89      1.26 o
  -4   8   6       13.91       15.80      1.21 o
  -3   8   6        1.88        3.67      0.74 o
  -2   8   6        4.36        1.89      0.61 o
  -1   8   6      491.34      492.17      6.03 o
   0   8   6       38.37       44.04      2.32 o
   1   8   6        8.82        6.60      0.80 o
   2   8   6        1.96        1.86      0.63 o
   3   8   6        1.55        2.16      0.73 o
   4   8   6        2.47        1.59      0.80 o
   5   8   6       15.70       13.57      1.43 o
   6   8   6        0.31        0.00      1.33 o
  -6   9   6        8.04        6.61      1.30 o
  -5   9   6       12.29       16.79      1.35 o
  -4   9   6        2.33        2.23      0.80 o
  -3   9   6        3.94        3.82      0.86 o
  -2   9   6       13.58       13.01      1.28 o
  -1   9   6       13.74       12.79      1.13 o
   0   9   6       14.63       19.73      1.52 o
   1   9   6        8.25        9.80      0.98 o
   2   9   6        0.63        0.57      0.60 o
   3   9   6       15.85       17.68      1.38 o
   4   9   6       29.98       36.00      2.62 o
   5   9   6        0.30        0.00      0.88 o
  -5  10   6        7.49        7.80      1.48 o
  -4  10   6       28.34       39.68      2.09 o
  -3  10   6       66.81       71.33      3.28 o
  -2  10   6        0.01        0.00      0.64 o
  -1  10   6       25.71       26.52      2.01 o
   0  10   6       50.40       40.92      2.41 o
   1  10   6        2.11        2.10      0.72 o
   2  10   6        6.90        6.16      0.94 o
   3  10   6        5.07        3.81      0.83 o
   4  10   6        1.10        0.90      1.04 o
  -3  11   6        0.44        1.29      0.87 o
  -2  11   6        3.14        3.92      1.01 o
  -1  11   6        0.93        3.05      1.01 o
   0  11   6        1.74        1.09      0.89 o
   1  11   6        1.58        0.75      0.86 o
   2  11   6        0.01        0.51      0.78 o
 -10   1   7       14.75       14.85      2.07 o
  -9   1   7       14.74       13.60      1.52 o
  -8   1   7       11.13        8.43      1.38 o
  -7   1   7       18.89       18.26      1.54 o
  -6   1   7       46.47       47.99      2.11 o
  -5   1   7      117.87      129.47      3.04 o
  -4   1   7       99.02       87.67      2.36 o
  -3   1   7        0.01        0.57      0.58 o
  -2   1   7       17.79       22.36      1.29 o
  -1   1   7        1.24        0.46      0.32 o
   0   1   7       29.62       25.67      1.13 o
   1   1   7       31.48       47.04      1.37 o
   2   1   7       15.53       16.23      1.04 o
   3   1   7       10.30        6.07      0.71 o
   4   1   7        0.24        0.00      0.47 o
   5   1   7       70.23       59.80      1.93 o
   6   1   7        4.11        1.84      0.80 o
   7   1   7       34.65       39.53      2.84 o
   8   1   7        5.97        5.17      1.62 o
  -9   2   7        0.01        1.41      0.94 o
  -8   2   7       23.77       23.41      1.82 o
  -7   2   7        3.04        2.17      0.90 o
  -6   2   7        0.04        0.42      0.74 o
  -5   2   7       52.22       50.55      2.09 o
  -4   2   7       16.94       16.63      1.30 o
  -3   2   7      749.10      745.11      8.38 o
  -2   2   7      162.13      162.22      2.74 o
  -1   2   7      134.08      140.83      2.07 o
   0   2   7        3.81        2.10      0.43 o
   1   2   7       42.01       45.86      1.39 o
   2   2   7       43.87       38.92      1.71 o
   3   2   7        6.41        6.80      0.77 o
   4   2   7        1.44        1.16      0.56 o
   5   2   7      145.32      131.61      4.93 o
   6   2   7       18.72       19.24      1.52 o
   7   2   7       14.11       14.67      1.51 o
   8   2   7       29.55       26.61      2.46 o
  -9   3   7       10.35        6.48      1.21 o
  -8   3   7        7.72        6.36      1.20 o
  -7   3   7       64.34       60.19      2.45 o
  -6   3   7       20.60       20.95      1.56 o
  -5   3   7        3.03        4.22      0.84 o
  -4   3   7        3.07        2.58      0.70 o
  -3   3   7       85.80       86.91      2.26 o
  -2   3   7       21.79       18.17      1.10 o
  -1   3   7      426.35      425.86      7.60 o
   0   3   7        3.70        2.70      0.51 o
   1   3   7      125.18      130.73      2.42 o
   2   3   7       83.58       85.09      1.99 o
   3   3   7      100.90       97.99      2.43 o
   4   3   7       10.82        8.38      1.11 o
   5   3   7       29.00       32.67      1.76 o
   6   3   7       59.99       63.36      2.40 o
   7   3   7       40.73       37.57      2.08 o
  -9   4   7        2.10        0.75      1.03 o
  -8   4   7      139.31      145.75      5.22 o
  -7   4   7       34.71       39.45      2.11 o
  -6   4   7        2.95        0.99      0.78 o
  -5   4   7       92.22       82.01      2.47 o
  -4   4   7       85.08       81.91      2.36 o
  -3   4   7       27.80       29.18      1.30 o
  -2   4   7      188.01      190.55      3.37 o
  -1   4   7      200.43      214.02      3.13 o
   0   4   7      157.94      154.02      2.54 o
   1   4   7       13.45       16.93      1.14 o
   2   4   7        0.06        0.00      0.50 o
   3   4   7       41.75       39.42      1.75 o
   4   4   7       58.46       62.59      2.35 o
   5   4   7      228.68      228.08      4.53 o
   6   4   7       60.14       65.28      2.53 o
   7   4   7        0.10        0.31      0.83 o
  -9   5   7        2.45        3.62      1.86 o
  -8   5   7        9.01        8.09      1.41 o
  -7   5   7      181.25      181.23      4.75 o
  -6   5   7       26.36       26.80      1.77 o
  -5   5   7      341.80      324.60      5.33 o
  -4   5   7        4.26        3.85      0.82 o
  -3   5   7       82.20       84.76      2.33 o
  -2   5   7       37.61       38.70      1.33 o
  -1   5   7       22.52       21.51      1.10 o
   0   5   7      383.63      383.39      5.16 o
   1   5   7       56.69       61.87      1.76 o
   2   5   7      474.42      451.91      7.07 o
   3   5   7      298.17      306.25      5.01 o
   4   5   7       67.81       71.25      2.36 o
   5   5   7       35.67       44.11      2.11 o
   6   5   7        0.76        0.00      0.67 o
   7   5   7        7.43       11.29      1.53 o
  -8   6   7        7.11        9.83      1.56 o
  -7   6   7       31.01       27.64      2.15 o
  -6   6   7        9.22        9.85      1.38 o
  -5   6   7       26.60       26.31      1.70 o
  -4   6   7       98.57      108.08      2.84 o
  -3   6   7       30.44       28.99      1.29 o
  -2   6   7       27.65       28.25      1.23 o
  -1   6   7       30.24       29.82      1.41 o
   0   6   7        1.84        1.53      0.69 o
   1   6   7       15.15       14.05      0.99 o
   2   6   7      155.43      166.23      3.51 o
   3   6   7     1070.98     1043.18     12.09 o
   4   6   7       15.06       14.10      1.36 o
   5   6   7        0.00        0.48      0.75 o
   6   6   7        4.55        2.77      0.98 o
  -7   7   7      133.17      129.11      5.11 o
  -6   7   7       10.31        8.95      1.75 o
  -5   7   7       65.50       56.67      2.67 o
  -4   7   7        9.12        7.79      0.88 o
  -3   7   7        1.05        0.33      0.50 o
  -2   7   7       23.95       22.02      1.27 o
  -1   7   7        1.70        0.58      0.60 o
   0   7   7      124.43      119.55      3.02 o
   1   7   7      363.96      384.60      4.94 o
   2   7   7      152.15      160.97      3.56 o
   3   7   7       71.91       72.28      3.01 o
   4   7   7       33.33       32.70      1.91 o
   5   7   7        1.56        1.11      0.75 o
   6   7   7       21.95       24.41      4.37 o
  -7   8   7        5.66        5.83      1.54 o
  -6   8   7        8.58        8.19      1.42 o
  -5   8   7        0.89        1.50      0.97 o
  -4   8   7        0.71        0.13      0.59 o
  -3   8   7        0.90        0.45      0.62 o
  -2   8   7      252.16      250.63      4.08 o
  -1   8   7        8.43       12.26      1.23 o
   0   8   7       26.59       24.33      2.11 o
   1   8   7       20.66       20.77      1.55 o
   2   8   7        0.55        0.70      0.71 o
   3   8   7       15.94       16.65      1.44 o
   4   8   7        9.16        8.47      1.57 o
   5   8   7       52.41       51.76      5.57 o
  -6   9   7        4.59        3.33      1.35 o
  -5   9   7        0.60        0.29      0.83 o
  -4   9   7        5.90        5.79      0.97 o
  -3   9   7       33.76       30.69      1.81 o
  -2   9   7       13.75       14.67      1.65 o
  -1   9   7       65.77       65.26      2.63 o
   0   9   7       27.02       25.85      1.75 o
   1   9   7        1.96        2.53      0.85 o
   2   9   7        1.22        0.00      0.67 o
   3   9   7        0.77        1.28      0.85 o
   4   9   7       33.49       35.21      2.40 o
  -4  10   7        0.11        0.00      0.77 o
  -3  10   7       96.27      109.02      3.15 o
  -2  10   7       19.55       22.99      3.31 o
  -1  10   7        5.00        3.64      1.02 o
   0  10   7       13.04        9.46      1.54 o
   1  10   7        0.73        1.60      0.79 o
   2  10   7        0.12        0.00      0.70 o
  -9   0   8        0.01        0.00      1.24 o
  -8   0   8        0.97        1.24      1.31 o
  -7   0   8        4.58        3.45      1.43 o
  -6   0   8       35.01       34.28      2.75 o
  -5   0   8     1101.00     1096.66     17.15 o
  -4   0   8       43.49       49.65      2.78 o
  -3   0   8      327.24      304.88      6.54 o
  -2   0   8        0.15        0.13      0.82 o
  -1   0   8        1.40        1.68      1.42 o
   0   0   8       79.15       81.56      2.56 o
   1   0   8       59.31       45.24      2.02 o
   2   0   8       72.02       55.93      2.32 o
   3   0   8       29.28       23.01      1.79 o
   4   0   8      171.78      156.85      4.35 o
   5   0   8        0.23        0.00      0.85 o
   6   0   8       19.79       17.45      2.32 o
   7   0   8       48.57       53.58     12.65 o
  -9   1   8        3.32        2.66      1.09 o
  -8   1   8       14.08       14.90      1.88 o
  -7   1   8       44.34       44.57      2.28 o
  -6   1   8      227.45      232.22      5.13 o
  -5   1   8       14.29       10.97      1.29 o
  -4   1   8       94.88       88.10      3.20 o
  -3   1   8        4.19        3.82      0.76 o
  -2   1   8       55.85       56.65      1.75 o
  -1   1   8       38.09       45.82      5.21 o
   0   1   8       54.38       54.07      1.66 o
   1   1   8       67.78       58.93      1.99 o
   2   1   8       38.07       35.93      1.41 o
   3   1   8        5.92        5.59      1.11 o
   4   1   8       96.84       86.11      2.81 o
   5   1   8       99.68       87.75      2.40 o
   6   1   8       25.82       17.28      1.47 o
   7   1   8        5.30        5.35      1.11 o
  -9   2   8       20.75       24.42      2.24 o
  -8   2   8       12.08       11.60      1.70 o
  -7   2   8        6.81        7.30      1.30 o
  -6   2   8        2.98        3.19      0.80 o
  -5   2   8       65.71       67.15      2.37 o
  -4   2   8       44.60       39.35      1.78 o
  -3   2   8      305.43      318.99      4.80 o
  -2   2   8      485.49      490.46      6.74 o
  -1   2   8       21.11       29.08      2.83 o
   0   2   8       83.56       91.97      2.46 o
   1   2   8       10.32       10.67      0.88 o
   2   2   8       43.06       41.78      1.68 o
   3   2   8       11.78       10.28      1.08 o
   4   2   8       62.18       65.82      2.22 o
   5   2   8       50.61       48.99      2.11 o
   6   2   8       11.13       13.61      1.39 o
   7   2   8        0.68        0.18      0.92 o
  -9   3   8       58.63       62.16      4.14 o
  -8   3   8       66.63       69.62      2.89 o
  -7   3   8        9.55        7.55      1.19 o
  -6   3   8        0.42        0.00      0.69 o
  -5   3   8        9.63        9.12      1.12 o
  -4   3   8        0.29        0.02      0.67 o
  -3   3   8        7.75        6.62      0.91 o
  -2   3   8      164.30      162.75      3.44 o
  -1   3   8       31.31       19.78      2.55 o
   0   3   8      886.28      858.22     13.02 o
   1   3   8       82.29       86.02      2.41 o
   2   3   8      172.87      174.11      3.11 o
   3   3   8       29.14       30.00      1.58 o
   4   3   8        1.25        1.37      0.71 o
   5   3   8       25.95       27.08      1.91 o
   6   3   8        7.86        6.72      1.42 o
   7   3   8        0.00        0.00      0.95 o
  -8   4   8       88.02       90.16      4.21 o
  -7   4   8       88.51       87.68      3.02 o
  -6   4   8        2.72        0.92      0.78 o
  -5   4   8        2.79        2.84      0.85 o
  -4   4   8       10.86       11.86      1.34 o
  -3   4   8       14.04       13.39      1.19 o
  -2   4   8        8.20        6.23      1.05 o
  -1   4   8      252.33      248.87      4.73 o
   0   4   8      154.82      161.80      3.84 o
   1   4   8      334.60      342.15      5.15 o
   2   4   8      271.96      278.84      4.61 o
   3   4   8        6.32        6.68      1.00 o
   4   4   8       19.50       23.19      1.98 o
   5   4   8       34.22       37.54      2.00 o
   6   4   8        3.70        2.91      0.94 o
  -8   5   8       27.26       24.54      2.46 o
  -7   5   8      173.49      179.12      4.60 o
  -6   5   8        1.52        0.73      0.91 o
  -5   5   8        2.57        3.21      0.89 o
  -4   5   8        7.32        5.70      0.94 o
  -3   5   8       22.94       22.11      1.43 o
  -2   5   8       18.76       17.72      1.16 o
  -1   5   8       47.96       48.65      1.71 o
   0   5   8      215.29      215.88      5.21 o
   1   5   8      174.28      175.14      4.71 o
   2   5   8      185.32      191.36      4.77 o
   3   5   8       34.23       32.31      1.75 o
   4   5   8       58.08       55.14      2.40 o
   5   5   8       27.98       29.94      1.90 o
   6   5   8        0.34        0.70      0.90 o
  -7   6   8        9.50        7.59      1.46 o
  -6   6   8       32.31       29.45      1.94 o
  -5   6   8       11.76        8.72      1.17 o
  -4   6   8       35.35       35.99      2.59 o
  -3   6   8        0.66        0.99      0.64 o
  -2   6   8       37.68       40.97      1.69 o
  -1   6   8        7.57       11.32      1.15 o
   0   6   8        7.65        5.96      1.19 o
   1   6   8        5.96        8.06      1.57 o
   2   6   8        8.80       11.58      1.23 o
   3   6   8        0.57        0.00      0.69 o
   4   6   8        3.01        3.16      0.86 o
   5   6   8        9.43        7.98      1.18 o
  -7   7   8       39.32       37.96      4.16 o
  -6   7   8       77.54       76.96      4.20 o
  -5   7   8       16.20       13.52      1.57 o
  -4   7   8       10.38        7.18      1.12 o
  -3   7   8        0.02        0.00      0.60 o
  -2   7   8        0.97        1.31      0.71 o
  -1   7   8        0.26        0.00      0.64 o
   0   7   8       31.84       30.40      2.16 o
   1   7   8       78.91       97.09      3.69 o
   2   7   8      140.84      150.77      5.28 o
   3   7   8        0.02        0.00      0.81 o
   4   7   8       30.74       34.06      2.04 o
   5   7   8        0.00        0.00      0.85 o
  -6   8   8        5.80        5.63      2.15 o
  -5   8   8        2.37        1.69      0.97 o
  -4   8   8        5.54        3.65      1.21 o
  -3   8   8        8.09        5.13      1.07 o
  -2   8   8       21.88       18.16      1.49 o
  -1   8   8        7.35        5.09      0.99 o
   0   8   8       10.07       10.51      1.23 o
   1   8   8      105.73      103.25      3.93 o
   2   8   8       27.10       26.80      3.26 o
   3   8   8        0.01        1.46      0.84 o
   4   8   8       50.60       53.13      3.63 o
  -4   9   8       19.11       19.01      2.29 o
  -3   9   8        2.06        1.99      0.91 o
  -2   9   8      120.13      114.19      3.71 o
  -1   9   8        0.87        1.22      0.78 o
   0   9   8        8.85        7.05      1.12 o
   1   9   8        3.11        0.47      0.96 o
   2   9   8       11.14       17.25      2.11 o
  -1  10   8        8.44        5.66      1.22 o
  -8   1   9        1.41        1.64      1.07 o
  -7   1   9       26.35       29.82      2.03 o
  -6   1   9       29.66       25.38      1.82 o
  -5   1   9       49.13       48.18      2.37 o
  -4   1   9       55.35       55.19      2.19 o
  -3   1   9      121.64      119.88      3.60 o
  -2   1   9       56.26       67.38      3.93 o
  -1   1   9       83.19       92.12      5.27 o
   0   1   9       33.62       36.40      2.54 o
   1   1   9      151.75      153.54      3.13 o
   2   1   9        1.28        1.15      0.59 o
   3   1   9       34.64       31.45      1.52 o
   4   1   9      111.87      101.28      2.57 o
   5   1   9        0.04        0.53      0.72 o
   6   1   9        1.86        4.32      1.02 o
  -8   2   9       12.49       14.89      1.65 o
  -7   2   9       40.33       39.44      2.36 o
  -6   2   9        0.49        0.74      0.77 o
  -5   2   9       10.76       11.02      1.26 o
  -4   2   9       49.06       46.68      2.00 o
  -3   2   9      109.43      113.32      3.04 o
  -2   2   9        0.16        0.63      1.15 o
  -1   2   9        0.05        0.00      1.05 o
   0   2   9       32.45       30.41      2.02 o
   1   2   9        0.00        0.00      0.59 o
   2   2   9      102.24       97.89      2.36 o
   3   2   9       27.54       26.78      1.46 o
   4   2   9        0.19        0.00      0.68 o
   5   2   9        0.05        0.00      0.73 o
   6   2   9        0.25        0.00      0.80 o
  -8   3   9       54.28       55.00      2.98 o
  -7   3   9        5.90        5.92      1.18 o
  -6   3   9       22.61       24.91      1.78 o
  -5   3   9        1.47        1.71      0.77 o
  -4   3   9        1.23        2.38      0.84 o
  -3   3   9       44.52       41.93      2.63 o
  -2   3   9       32.80       36.33      3.11 o
  -1   3   9       41.01       39.99      3.13 o
   0   3   9       76.74       82.62      2.78 o
   1   3   9       51.43       47.23      3.71 o
   2   3   9       22.31       23.65      1.34 o
   3   3   9       13.64       17.20      1.39 o
   4   3   9       62.22       64.34      2.40 o
   5   3   9       50.45       53.93      2.38 o
  -7   4   9        5.39        3.43      1.11 o
  -6   4   9       20.25       22.30      1.77 o
  -5   4   9       18.00       19.31      1.57 o
  -4   4   9       27.08       24.59      1.63 o
  -3   4   9       25.22       25.52      1.89 o
  -2   4   9       49.71       53.86      3.65 o
  -1   4   9       23.82       26.79      3.25 o
   0   4   9       24.88       25.06      2.09 o
   1   4   9      301.19      320.10      9.14 o
   2   4   9        9.74       10.85      1.31 o
   3   4   9        5.70        6.19      1.37 o
   4   4   9        6.07        4.36      1.00 o
   5   4   9        0.08        0.35      0.80 o
  -7   5   9        0.00        0.00      1.00 o
  -6   5   9        5.70        7.84      1.27 o
  -5   5   9        9.75        6.93      1.13 o
  -4   5   9        1.06        1.71      0.81 o
  -3   5   9        0.34        0.38      0.85 o
  -2   5   9       22.37       17.52      1.64 o
  -1   5   9       12.16       13.39      1.40 o
   0   5   9        7.11        5.80      1.18 o
   1   5   9       35.89       32.24      2.30 o
   2   5   9        7.81        6.33      1.37 o
   3   5   9        7.39        6.82      1.02 o
   4   5   9       68.49       80.23      2.71 o
   5   5   9        0.45        1.03      0.98 o
  -6   6   9        9.78        5.78      1.14 o
  -5   6   9        0.10        0.35      0.76 o
  -4   6   9        1.30        0.15      0.80 o
  -3   6   9      102.69      108.11      4.05 o
  -2   6   9        0.68        0.00      0.87 o
  -1   6   9       20.25       22.33      1.97 o
   0   6   9       51.65       59.89      2.93 o
   1   6   9        6.57        7.71      2.08 o
   2   6   9      220.40      242.01      6.24 o
   3   6   9      100.73      102.87      3.02 o
   4   6   9       13.21       17.44      1.78 o
  -5   7   9        7.30        7.06      1.26 o
  -4   7   9       20.16       19.30      3.35 o
  -3   7   9       27.26       18.36      2.13 o
  -2   7   9        3.16        3.31      0.99 o
  -1   7   9        1.74        2.16      1.04 o
   0   7   9        2.75        3.33      1.35 o
   1   7   9       33.24       31.66      2.43 o
   2   7   9       82.81       86.62      3.76 o
   3   7   9        2.84        0.70      0.84 o
  -4   8   9        0.64        0.00      1.29 o
  -3   8   9       14.79       17.78      2.29 o
  -2   8   9        3.14        5.16      1.32 o
  -1   8   9       15.40       16.31      1.95 o
   0   8   9       17.13       17.40      1.97 o
   1   8   9      144.23      163.74      5.19 o
   2   8   9       28.71       31.05      3.65 o
  -7   0  10       26.26       23.13      2.72 o
  -6   0  10       21.98       20.43      2.74 o
  -5   0  10      170.39      178.10      6.80 o
  -4   0  10        3.88        5.20      1.77 o
  -3   0  10      239.11      260.95     11.80 o
  -2   0  10        2.82        2.09      2.04 o
  -1   0  10        9.23       10.19      2.91 o
   0   0  10       39.99       43.77      4.87 o
   1   0  10       50.63       53.99      5.29 o
   2   0  10        9.01        9.84      1.45 o
   3   0  10      140.08      121.23      4.00 o
   4   0  10       49.00       44.28      2.73 o
   5   0  10       52.23       50.33      3.73 o
  -7   1  10        0.04        0.49      1.00 o
  -6   1  10      100.44      105.58      3.47 o
  -5   1  10       98.36      109.69      4.80 o
  -4   1  10      188.45      197.59      4.41 o
  -3   1  10       50.69       54.98      4.02 o
  -2   1  10       43.35       42.78      3.52 o
  -1   1  10      172.93      191.97      6.78 o
   0   1  10        0.04        1.04      1.17 o
   1   1  10      103.51       99.26      3.55 o
   2   1  10      119.62      118.44      2.72 o
   3   1  10      145.00      145.10      3.13 o
   4   1  10       39.10       43.49      2.25 o
   5   1  10       49.92       48.70      2.31 o
  -7   2  10       43.60       43.39      2.40 o
  -6   2  10        0.33        0.68      0.90 o
  -5   2  10        0.11        0.54      0.83 o
  -4   2  10       48.96       48.15      3.08 o
  -3   2  10       19.46       20.89      2.84 o
  -2   2  10       11.70       15.14      5.09 o
  -1   2  10      745.26      757.66     15.99 o
   0   2  10        7.04       14.58      3.23 o
   1   2  10       83.40       81.61      3.24 o
   2   2  10        0.61        0.00      0.77 o
   3   2  10       29.43       33.92      1.84 o
   4   2  10        0.68        0.02      0.76 o
  -7   3  10       56.91       60.79      3.36 o
  -6   3  10        5.69        4.31      1.35 o
  -5   3  10       20.45       22.16      1.89 o
  -4   3  10        9.65       10.68      1.52 o
  -3   3  10       28.59       28.29      3.85 o
  -2   3  10       33.57       37.36      6.48 o
  -1   3  10      133.77      138.48      7.53 o
   0   3  10       35.23       32.72      3.17 o
   1   3  10       32.71       35.60      3.14 o
   2   3  10        7.27        5.61      2.72 o
   3   3  10       31.67       28.22      1.76 o
   4   3  10        0.52        0.75      0.82 o
  -6   4  10        0.72        0.64      0.90 o
  -5   4  10       30.56       36.28      2.68 o
  -4   4  10        0.00        0.00      0.85 o
  -3   4  10      153.54      164.79      9.29 o
  -2   4  10        3.52        3.27      1.69 o
  -1   4  10      168.25      186.74      6.84 o
   0   4  10      103.29       99.05      6.98 o
   1   4  10       73.67       66.28      3.50 o
   2   4  10       11.97       15.77      2.11 o
   3   4  10       14.38       15.07      1.61 o
   4   4  10        6.62        4.22      1.09 o
  -6   5  10        3.71        3.61      1.07 o
  -5   5  10       39.87       39.54      2.48 o
  -4   5  10       21.58       24.39      2.12 o
  -3   5  10        0.25        1.28      1.10 o
  -2   5  10        9.11        5.85      1.93 o
  -1   5  10        0.06        0.00      1.80 o
   0   5  10        7.04        7.85      1.74 o
   1   5  10        0.28        0.00      0.89 o
   2   5  10        6.70        7.61      2.16 o
   3   5  10       10.47        7.89      2.56 o
  -5   6  10       10.57       14.09      1.86 o
  -4   6  10        0.79        0.00      0.97 o
  -3   6  10       19.09       17.39      2.26 o
  -2   6  10       19.58       20.23      4.20 o
  -1   6  10       14.57       17.98      3.87 o
   0   6  10        2.93        2.81      1.34 o
   1   6  10       51.65       55.70      3.08 o
   2   6  10       11.14        8.84      1.61 o
  -3   7  10       19.35       15.52      2.55 o
  -2   7  10        4.07        5.92      2.81 o
  -1   7  10        5.75       10.18      3.22 o
   0   7  10        5.14        4.73      1.26 o
   1   7  10       85.80       90.56      4.53 o
  -6   1  11       43.57       46.36      3.01 o
  -5   1  11        3.99        3.94      1.58 o
  -4   1  11        2.21        2.21      1.71 o
  -3   1  11      109.31      117.31      6.34 o
  -2   1  11        0.70        1.08      1.48 o
  -1   1  11        4.86        4.09      1.82 o
   0   1  11        0.22        1.72      1.37 o
   1   1  11       46.35       48.85      3.89 o
   2   1  11        8.36        7.77      1.54 o
   3   1  11        0.14        0.40      0.87 o
  -6   2  11        0.59        0.00      0.97 o
  -5   2  11        7.40        5.81      2.58 o
  -4   2  11        0.13        0.21      2.09 o
  -3   2  11        5.71        0.49      1.66 o
  -2   2  11       12.43       11.35      2.36 o
  -1   2  11      120.36      134.32      5.97 o
   0   2  11       85.05       84.72      4.95 o
   1   2  11       68.09       79.84      9.93 o
   2   2  11       19.16       17.30      2.96 o
   3   2  11        8.02       10.46      1.69 o
  -5   3  11        6.77        6.16      1.64 o
  -4   3  11        4.69        1.00      1.60 o
  -3   3  11        0.53        0.00      1.47 o
  -2   3  11        0.54        0.62      1.64 o
  -1   3  11       65.89       64.30      5.75 o
   0   3  11        1.86        1.00      1.49 o
   1   3  11       26.42       29.84      4.72 o
   2   3  11        1.81        3.14      1.45 o
  -5   4  11        3.45        2.42      1.88 o
  -4   4  11        3.36        4.53      2.52 o
  -3   4  11       41.76       52.57      7.88 o
  -2   4  11        1.78        1.66      1.71 o
  -1   4  11       19.79       17.32      2.76 o
   0   4  11        2.62        2.01      2.40 o
   1   4  11       28.29       26.16      4.46 o
  -4   5  11       40.49       49.07      6.34 o
  -3   5  11        3.90        4.45      1.96 o
  -2   5  11        0.03        1.04      2.16 o
  -1   5  11        0.24        1.26      2.17 o
  -2   0  12      329.99      369.94     15.77 o
  -1   0  12        3.80        0.00      2.06 o
   0   0  12       29.13       27.96      4.82 o
  -3   1  12        2.90        5.34      3.08 o
  -2   1  12       15.17       19.79      6.62 o
  -1   1  12        1.38        1.09      1.83 o
   0   1  12        2.91        1.43      1.85 o
  -3   2  12        0.35        0.00      2.52 o
  -2   2  12        0.82        1.49      2.86 o
  -1   2  12        7.77        9.44      3.36 o
   0   2  12        0.00        2.52      2.79 o
 
